# Supplementary material for: An ancient history of gene duplications, fusions and losses in the evolution of APOBEC3 mutators in mammals
Source: BMC Evol Biol. 2012 May 28;12:71. doi: 10.1186/1471-2148-12-71 (PMC3495650; doi:10.1186/1471-2148-12-71)
Supplement: Additional file 1 — Table S1.Taxonomy and sequence accession numbers of the sequences used in this study. [file 1471-2148-12-71-S1.xls]

## Sheet: Sheet1
Taxonomy and sequence set
Species Description
												Species name	Z1a	Z2a	Z1b	Z2b	Z2c	Z2d	Z2e	Z2f	Z2g	Z1c	Z3	AICDA	APOBEC1
Mammalia
	Prototheria
		Monotremata
									Ornithorhynchidae
												Ornithorhynchus anatinus												XM_001516124
	Theria
		Metatheria
			Diprodontia
									Phalangeridae
												Trichosurus vulpecula												chr8.593.a
									Macropodidae
												Macropus eugenii												ENSMEUG00000006570	ENSMEUG00000013406
			Didelphimorphia						Didelphidae
												Monodelphis domestica												ENSMODG00000018002	ENSMODG00000018004
		Eutheria
			Euarchontoglires
				Glires
					Rodentia
									Muridae
												Mus musculus									BC003314		BC003314	NM_009645	ENSMUST00000112586
												Rattus norvegicus								NM_001033703			NM_001033703	ENSRNOG00000015478	ENSRNOG00000015411
									Caviidae
												Cavia porcellus		XM_003470371		XM_003470371						AAKN02031262	AAKN02031262	AAKN02030778	ENSCPOG00000027331
				Primates
					Haplorrhini
						Simiiformes
							Catarrhini
								Cercopithecoidea
									Cercopithecidae
										Cercopithecinae
												Chlorocebus aethiops				EU381232					AY331714	AY331714
												Erythrocebus patas									AH013824	AH013824
												Macaca fascicularis				AB172143					AH013827	AH013827
												Macaca mulatta	ENSMMUT00000015043		ENSMMUT00000015044	NM_001114359		ENSMMUG00000004018		NM_001042373	ENSMMUT00000015043 ENSMMUT00000005690	AY331716	XM_001096739	XM_001113641	ENSMMUG00000016169
												Macaca nigra									AH013825	AH013825
												Papio anubis									AH013832	AH013832
								Hominoidea
									Hylobatidae
												Hylobates lar									DQ251287	DQ251287
												Nomascus leucogenys	ENSNLEG00000015213			ENSNLEG00000015215		XM_003264769		XM_003264612	DQ251285	DQ251285	ENSNLEG00000015218	ENSNLEG00000001917	ENSNLEG00000005342
												Symphalangus syndactylus									DQ251286	DQ251286
									Hominidae
										Homo/Pan/Gorilla
											Gorilla
												Gorilla gorilla	HQ404237		ENSGGOG00000006721	AH013821					AY639868 ENSGGOG00000013750	AY639868	EU861358	ENSGGOG00000003338	ENSGGOG00000026642
											Homo
												Homo sapiens	NM_145699	NM_004900	NM_004900	NM_014508	NM_152426	NM_152426	NM_145298	NM_145298	NM_021822	NM_021822	NM_181773	NM_020661	ENST00000229304
											Pan
												Pan paniscus									AY639867	AY639867	DQ408606
												Pan troglodytes	XM001149270	XM001164673	XM001164673			XM_525657	XM525658	XM525658	NM_001009001		EU861357	NM_001071809	ENSPTRG00000004614
										Pongo
												Pongo pygmaeus									AY639869	AY639869	DQ408610	chr12.106.1
												Pongo abelii			ENSPPYG00000011831	ENSPPYG00000011831	ENSPPYG00000011832	XM_002831149		XM_002831150	ENSPPYT00000013738				ENSPPYG00000004228
							Platyrrhini
									Atelidae
										Atelinae
												Lagothrix lagotricha									AH013831	AH013831
									Cebidae
										Callitrichinae
												Saguinus labiatus									AH013830	AH013830
			Laurasiatheria
				Carnivora
					Caniformia
									Canidae
												Canis lupus familiaris	XM_847690									XM_847476	XM_538369	NM_001003380	ENSCAFG00000013901
									Mustelidae
												Mustela putorius												GD184923
					Feliformia
									Felidae
										Felinae
												Felis catus		ABW83272		ABW83273	ABW83271						NM_001112710	ENSFCAG00000006052	ENSFCAG00000009350
												Lynx rufus		EU007546									EU007553
												Puma concolor									EU007545		EU007552
										Pantherinae
												Panthera leo				EU007544					EU007543		EU007549
												Panthera pardus									ABA62303		EU007551
												Panthera tigris		AAY99623		EU016361	EU016362						EU007550
				Cetartiodactyla
					Ruminantia
						Pecora
									Bovidae
										Bovinae
												Bos taurus	NM_001163936	EU864535	NM_001077845					DQ974646			EU864536	NM_001038682	ENSBTAG00000014683
										Caprinae
												Ovis aries	NM_001161379							NM_001093784			NM_001093784
					Tylopoda
									Camelidae
												Camelus bactrianus											FJ716808
												Lama pacos											ABRR01378075	ENSVPAG00000003950	ENSVPAG00000001343
					Suina
									Suidae
												Sus scrofa							NM_001097446				EU864540	XM_001927779	ENSSSCG00000000668
									Tayassuidae
												Pecari tajacu											EU864537	EU864538
					Cetacea
									Delphinidae			Tursiops truncatus	ENSLAFG00000008890		(ENSLAFG00000008890)								ABRN01318470	ENSTTRG00000000703	ENSTTRG00000014015
				Perissodactyla
									Equidae
												Equus caballus	NW_001867399	FJ527822	NM_001163680	FJ527822	FJ527823	FJ527823	FJ532288	NM_001163682			FJ532289	XM_001493186	ENSECAG00000017163
				Chiroptera					Pteropodidae
												Pteropus vampyrus											ABRP01287687	ENSPVAG00000012185	ENSPVAG00000010709
			Xenarthra
												Choloepus hoffmanni												ENSCHOG00000010248	ENSCHOG00000002355
												Dasypus novemcinctus												ENSDNOG00000009357	ENSDNOG00000010926
			Afrotheria
				Hyracoidea					Procaviidae			Procavia capensis											ABRQ01173128	ENSPCAG00000009544	ENSPCAG00000008733
				Proboscidea					Elephantidae			Loxodonta africana	ENSLAFG00000005275		ENSLAFG00000008890						ENSLAFG00000020906		AAGU03077414	ENSLAFG00000000721	ENSLAFG00000030837
Aves
			Passeriformes
				Passeroidea					Estrildidae			Taeniopygia guttata												XM_002190545	ENSTGUG00000013118
			Galliformes						Phasianidae			Gallus gallus												XM_416483
Amphibia
			Anura						Pipidae			Xenopus laevis												NM_001095712
												Xenopus tropicalis												ENSXETG00000023905
Actinopterygii
			Cypriniformes
				Cyprinoidea					Cyprinidae			Danio rerio												NM_001008403
			Siluriformes						Ictaluridae			Ictalurus punctatus												AY436507
			Tetraodontiformes						Tetraodontidae			Takifugu rubripes												CAAB01002469
