# Supplementary material for: An ancient history of gene duplications, fusions and losses in the evolution of APOBEC3 mutators in mammals
Source: BMC Evol Biol. 2012 May 28;12:71. doi: 10.1186/1471-2148-12-71 (PMC3495650; doi:10.1186/1471-2148-12-71)
Supplement: Additional file 5 — Table S2.Values for calibration used in this study. [file 1471-2148-12-71-S5.xls]

## Sheet: calibration constraints
Calibration constraints
A1		AICDA		Z1		Z2		Z3
		LCA Actinopterygii/Mammalia	416-422
		LCA Amphibia/Mammalia	330-351
		LCA Aves/Mammalia	312-331
		LCA Mammalia	162-192
LCA Aves/Mammalia	312-331	LCA Actinopterygii	149-166
LCA Theria	124-139	LCA Theria	124-139
LCA Eutheria	95-113	LCA Eutheria	95-113	LCA Eutheria	95-113	LCA Eutheria	95-113	LCA Eutheria	95-113
LCA Laurasiatheria	95-113	LCA Laurasiatheria	95-113	LCA Laurasiatheria	95-113	LCA Laurasiatheria	95-113	LCA Laurasiatheria	95-113
LCA Bos/Sus	48-54	LCA Bos/Sus	48-54	LCA Bos/Ovis	18-29	LCA Bos/Ovis	18-29	LCA Bos/Sus	48-54
LCA Carnivora	42-64	LCA Carnivora	42-64					LCA Bos/Ovis	18-29
								LCA Carnivora	42-64
LCA Euarchontoglires	61-101	LCA Euarchontoglires	61-101	LCA Catarrhini	23-34	LCA Euarchontoglires	61-101	LCA Euarchontoglires	61-101
LCA Catarrhini	23-34	LCA Catarrhini	23-34			LCA Mus/Rattus	11-12.5	LCA Catarrhini	23-34
LCA Mus/Rattus	11-12.5	LCA Mus/Rattus	11-12.5	Z1ab		LCA Homo/Pan	6.5-10	LCA Mus/Rattus	11-12.5
LCA Homo/Pan	6.5-10	LCA Homo/Pan	6.5-10	LCA Homo/Pan	6.5-10			LCA Homo/Pan	6.5-10
						Z2bfg
						LCA Catarrhini	23-34
Upper and lower calibration values expressed as Mya, following
M. J. Benton, P. C. Donoghue, Mol Biol Evol 24, 26 (Jan, 2007)
